# Supplementary material for: Dietary Intervention with Whey Protein Concentrate Does Not Affect Toll-like Receptor Responses and Gene Expression Patterns in Peripheral Blood Mononuclear Cells of Healthy Volunteers
Source: Nutrients. 2024 Feb 22;16(5):592. doi: 10.3390/nu16050592 (PMC10934438; doi:10.3390/nu16050592)
Supplement: Supplementary file 1 [file nutrients-16-00592-s001.zip]

Archive with 1 entries (1 files):
- nutrients-2862487-supplementary.pdf
